# Supplementary material for: ﻿Ultrastructure of three species of Surirella (Bacillariophyta) from Lake Qinghai, China, with descriptions of two new species
Source: PhytoKeys. 2025 Sep 26;263:175–94. doi: 10.3897/phytokeys.263.162632 (PMC12495426; doi:10.3897/phytokeys.263.162632)
Supplement: XML Treatment for Surirella brightwellii [file phytokeys.263.162632-treatment1.xml]

<!DOCTYPE tp:taxon-treatment
  PUBLIC "-//TaxonX//DTD Taxonomic Treatment Publishing DTD v0 20100105//EN" "tax-treatment-NSO.dtd">
<tp:taxon-treatment xmlns:tp="http://www.plazi.org/taxpub"><tp:treatment-meta><kwd-group><label>Taxon classification</label><kwd>
              <named-content content-type="kingdom">Plantae</named-content>
            </kwd><kwd>
              <named-content content-type="order">Surirellales</named-content>
            </kwd><kwd>
              <named-content content-type="family">Surirellaceae</named-content>
            </kwd></kwd-group><mixed-citation publication-type="journal"><person-group><name><surname>Ma</surname><given-names>Ya-Lun</given-names></name><name><surname>Peng</surname><given-names>Qiao-Mu</given-names></name><name><surname>Rioual</surname><given-names>Patrick</given-names></name><name><surname>Liu</surname><given-names>Bing</given-names></name><name><surname>Long</surname><given-names>Ji-Yan</given-names></name><name><surname>Yang</surname><given-names>Bin</given-names></name></person-group><article-title>﻿Ultrastructure of three species of <italic><tp:taxon-name><tp:taxon-name-part taxon-name-part-type="genus" reg="Surirella">Surirella</tp:taxon-name-part></tp:taxon-name></italic> (<tp:taxon-name><tp:taxon-name-part taxon-name-part-type="phylum">Bacillariophyta</tp:taxon-name-part></tp:taxon-name>) from Lake Qinghai, China, with descriptions of two new species</article-title><source>PhytoKeys</source><day>26</day><month>09</month><year>2025</year><volume>263</volume><fpage>175</fpage><lpage>194</lpage><pub-id pub-id-type="doi">10.3897/phytokeys.263.162632</pub-id></mixed-citation></tp:treatment-meta><tp:nomenclature><label>﻿</label><tp:taxon-name><object-id xmlns:xlink="http://www.w3.org/1999/xlink" content-type="arpha" xlink:type="simple">FA3806F9-FD15-5338-9FF1-F27382D5F7B5</object-id>
            <tp:taxon-name-part taxon-name-part-type="genus" reg="Surirella">Surirella</tp:taxon-name-part>
            <tp:taxon-name-part taxon-name-part-type="species" reg="brightwellii">brightwellii</tp:taxon-name-part>
          </tp:taxon-name><tp:taxon-authority>W. Smith 1853</tp:taxon-authority><xref ref-type="fig" rid="F1">Figs 1</xref><xref ref-type="fig" rid="F2">, 2</xref><xref ref-type="fig" rid="F3">, 3</xref></tp:nomenclature><tp:treatment-sec sec-type="description" id="SECID0EXPAE"><title>Description.</title><p><bold><italic><abbrev xmlns:xlink="http://www.w3.org/1999/xlink" xlink:title="light microscope" id="ABBRID0EAQAE" xlink:type="simple">LM</abbrev></italic></bold> (Fig. <xref ref-type="fig" rid="F1">1</xref>). Valve outlines ovate with broadly rounded headpole and cuneate footpole (Fig. <xref ref-type="fig" rid="F1">1</xref>). Valve dimensions (n = 102): length range 19–56 μm, width range 13–29 μm at its widest region. Costa-stria bundles (<abbrev xmlns:xlink="http://www.w3.org/1999/xlink" xlink:title="Costa-stria bundles" id="ABBRID0ENQAE" xlink:type="simple">CSBs</abbrev>) distinct, alternating with over-fibula ribs (<abbrev xmlns:xlink="http://www.w3.org/1999/xlink" xlink:title="over-fibula ribs" id="ABBRID0ERQAE" xlink:type="simple">OFRs</abbrev>) from pole to pole (labelled in Fig. <xref ref-type="fig" rid="F1">1F</xref>). <abbrev xmlns:xlink="http://www.w3.org/1999/xlink" xlink:title="Costa-stria bundles" id="ABBRID0EZQAE" xlink:type="simple">CSBs</abbrev> parallel at the valve middle, radiate approaching two apices. Fibulae visible, short (judged by <abbrev xmlns:xlink="http://www.w3.org/1999/xlink" xlink:title="over-fibula ribs" id="ABBRID0E4QAE" xlink:type="simple">OFRs</abbrev>, labelled in Fig. <xref ref-type="fig" rid="F1">1F</xref>), 5–7 in 10 μm.</p><fig id="F1" position="float" orientation="portrait"><object-id xmlns:xlink="http://www.w3.org/1999/xlink" content-type="doi" xlink:type="simple">10.3897/phytokeys.263.162632.figure1</object-id><object-id xmlns:xlink="http://www.w3.org/1999/xlink" content-type="arpha" xlink:type="simple">3E5DA6A7-778A-569C-AC37-A03EFEAAE719</object-id><label>Figure 1.</label><caption><p><italic><tp:taxon-name><tp:taxon-name-part taxon-name-part-type="genus" reg="Surirella">Surirella</tp:taxon-name-part> <tp:taxon-name-part taxon-name-part-type="species" reg="brightwellii">brightwellii</tp:taxon-name-part></tp:taxon-name></italic>, <abbrev xmlns:xlink="http://www.w3.org/1999/xlink" xlink:title="light microscope" id="ABBRID0EYRAE" xlink:type="simple">LM</abbrev>, × 1000 A–I. Nine valves showing a size diminution series; note the distinctive costa-stria bundles, over-fibula ribs (<abbrev xmlns:xlink="http://www.w3.org/1999/xlink" xlink:title="costa-stria bundle" id="ABBRID0E3RAE" xlink:type="simple">CSB</abbrev> and OFR, labelled in F), and some costae reaching the valve midline. Scale bar: 10 μm.</p></caption><graphic xmlns:xlink="http://www.w3.org/1999/xlink" xlink:href="phytokeys-263-175_article-162632__-g001.jpg" position="float" orientation="portrait" xlink:type="simple" id="oo_1424831.jpg"><uri content-type="original_file" xlink:type="simple">https://binary.pensoft.net/fig/1424831</uri></graphic></fig><p><bold><italic><abbrev xmlns:xlink="http://www.w3.org/1999/xlink" xlink:title="scanning electron microscopy" id="ABBRID0EKSAE" xlink:type="simple">SEM</abbrev></italic></bold> (Figs <xref ref-type="fig" rid="F2">2</xref>, <xref ref-type="fig" rid="F3">3</xref>). Externally, raphe canal located directly on the mantle, and wall of raphe canal hyaline (Fig. <xref ref-type="fig" rid="F2">2A, B</xref>), distal raphe endings straight, interrupted at both headpole and footpole (Fig. <xref ref-type="fig" rid="F2">2D, E</xref>). Surface costae mostly raised, some reaching valve midline (Fig. <xref ref-type="fig" rid="F2">2C</xref>). Each <abbrev xmlns:xlink="http://www.w3.org/1999/xlink" xlink:title="costa-stria bundle" id="ABBRID0EDTAE" xlink:type="simple">CSB</abbrev> composed of ca. 2–4 costae and 3–5 striae (Fig. <xref ref-type="fig" rid="F2">2F</xref>). Outside openings of areolae slit-like or rounded (Fig. <xref ref-type="fig" rid="F2">2D, E</xref>). Striae multiseriate, composed of ca. 2–5 rows of areolae (Fig. <xref ref-type="fig" rid="F2">2D, E</xref>), 19–22 in 10 μm (measured at the valve margin from <abbrev xmlns:xlink="http://www.w3.org/1999/xlink" xlink:title="scanning electron microscopy" id="ABBRID0ETTAE" xlink:type="simple">SEM</abbrev> images, n = 4). Surface siliceous warts and reticulate thickenings produced on costae and between adjacent two costae, respectively (e.g., Fig. <xref ref-type="fig" rid="F2">2D, E</xref>). Internally, wall of raphe canal not growing conspicuously into cell cavity, leaving portulae visible (Fig. <xref ref-type="fig" rid="F3">3A, B</xref>). Fibulae slim, short, sometimes doubled (Fig. <xref ref-type="fig" rid="F3">3B</xref>, arrows), spanning ca. 1/4 of valve width, not extending to valve midline except at two valve poles. Marginal trough-like depressions present around entire raphe canal (Fig. <xref ref-type="fig" rid="F3">3A</xref>, black dotted lines). Raphe continuous at headpole (Fig. <xref ref-type="fig" rid="F3">3C</xref>, arrow) whereas interrupted at footpole (Fig. <xref ref-type="fig" rid="F3">3D</xref>, two arrows). 2–5 portulae produced between two adjacent fibulae (Fig. <xref ref-type="fig" rid="F3">3F</xref>, arrows). Inner openings of areolae rounded, not rimmed. Each mantle sinking against a fibula (Fig. <xref ref-type="fig" rid="F3">3E</xref>, arrows).</p><fig id="F2" position="float" orientation="portrait"><object-id xmlns:xlink="http://www.w3.org/1999/xlink" content-type="doi" xlink:type="simple">10.3897/phytokeys.263.162632.figure2</object-id><object-id xmlns:xlink="http://www.w3.org/1999/xlink" content-type="arpha" xlink:type="simple">41356441-078B-52A1-9C9C-C9391A916319</object-id><label>Figure 2.</label><caption><p><italic><tp:taxon-name><tp:taxon-name-part taxon-name-part-type="genus" reg="Surirella">Surirella</tp:taxon-name-part> <tp:taxon-name-part taxon-name-part-type="species" reg="brightwellii">brightwellii</tp:taxon-name-part></tp:taxon-name></italic>, external view, <abbrev xmlns:xlink="http://www.w3.org/1999/xlink" xlink:title="scanning electron microscopy" id="ABBRID0EKVAE" xlink:type="simple">SEM</abbrev> A, B. Two valves; note the distinctive costae; C. Detail of valve middle part from B; note some costae reaching valve midline (arrows); D. Footpole detail from B; note the interrupted distal raphe endings (two white arrows) and slit-like outer openings of areolae; E. Headpole detail from B; note the interrupted distal raphe endings (two black arrows); F. Valve side detail from A showing costa-stria bundles (<abbrev xmlns:xlink="http://www.w3.org/1999/xlink" xlink:title="costa-stria bundle" id="ABBRID0EOVAE" xlink:type="simple">CSB</abbrev>) and over-fibula ribs (OFR). Scale bar: 10 μm (A, B); 1 μm (C–F).</p></caption><graphic xmlns:xlink="http://www.w3.org/1999/xlink" xlink:href="phytokeys-263-175_article-162632__-g002.jpg" position="float" orientation="portrait" xlink:type="simple" id="oo_1424832.jpg"><uri content-type="original_file" xlink:type="simple">https://binary.pensoft.net/fig/1424832</uri></graphic></fig><fig id="F3" position="float" orientation="portrait"><object-id xmlns:xlink="http://www.w3.org/1999/xlink" content-type="doi" xlink:type="simple">10.3897/phytokeys.263.162632.figure3</object-id><object-id xmlns:xlink="http://www.w3.org/1999/xlink" content-type="arpha" xlink:type="simple">9A15910C-91CC-5C2C-AB23-AAFB8048DFF9</object-id><label>Figure 3.</label><caption><p><italic><tp:taxon-name><tp:taxon-name-part taxon-name-part-type="genus" reg="Surirella">Surirella</tp:taxon-name-part> <tp:taxon-name-part taxon-name-part-type="species" reg="brightwellii">brightwellii</tp:taxon-name-part></tp:taxon-name></italic>, internal view, <abbrev xmlns:xlink="http://www.w3.org/1999/xlink" xlink:title="scanning electron microscopy" id="ABBRID0EKWAE" xlink:type="simple">SEM</abbrev> A, B. Two complete valves; note the slim, short fibulae and marginal trough-like depressions (indicated by black dotted lines in A) and some double fibulae (arrows in B); C. Headpole, detail from A; note the continuous distal raphe (arrow), multiseriate striae and not rimmed inner openings of areolae; D. Footpole from A; note the interrupted distal raphe (two arrows); E. Headpole from B; note the costa-stria bundles and each mantle sinking against a fibula (two white arrows and two black arrows); F. Valve side view showing 2–5 portulae between two adjacent fibulae (arrows). Scale bar: 10 μm (A, B); 1 μm (C–F).</p></caption><graphic xmlns:xlink="http://www.w3.org/1999/xlink" xlink:href="phytokeys-263-175_article-162632__-g003.jpg" position="float" orientation="portrait" xlink:type="simple" id="oo_1424833.jpg"><uri content-type="original_file" xlink:type="simple">https://binary.pensoft.net/fig/1424833</uri></graphic></fig></tp:treatment-sec><tp:treatment-sec sec-type="ecology" id="SECID0ETWAE"><title>Ecology and distribution.</title><p>The type localities of <italic><tp:taxon-name><tp:taxon-name-part taxon-name-part-type="genus" reg="Surirella">Surirella</tp:taxon-name-part> <tp:taxon-name-part taxon-name-part-type="species" reg="brightwellii">brightwellii</tp:taxon-name-part></tp:taxon-name></italic> are the coasts of Norfolk and Lewes (United Kingdom), and Smith stated that it was a fresh or brackish water species (<xref ref-type="bibr" rid="B29">Smith 1853</xref>). According to <xref ref-type="bibr" rid="B6">Krammer and Lange-Bertalot (1987)</xref>, the syntypes designated by <xref ref-type="bibr" rid="B4">Hoover (1976)</xref> originate from a locality in Sussex (a brackish habitat). In this study, <italic><tp:taxon-name><tp:taxon-name-part taxon-name-part-type="genus" reg="Surirella">Surirella</tp:taxon-name-part> <tp:taxon-name-part taxon-name-part-type="species" reg="brightwellii">brightwellii</tp:taxon-name-part></tp:taxon-name></italic> was found to be a dominant species in the benthic diatom community in Lake Qinghai. At the sampling point where it was collected near the lakeshore of Lake Qinghai (<named-content xmlns:xlink="http://www.w3.org/1999/xlink" content-type="dwc:verbatimCoordinates" xlink:type="simple"><named-content content-type="geo-json" specific-use="{&#34;type&#34;:&#34;Point&#34;,&#34;coordinates&#34;:[99.710833,36.842778]}" id="NCID0E5XAE" xlink:type="simple">36°50'34"N, 99°42'39"E</named-content></named-content>, 3210 m asl.) on July 19, 2019, the conductivity was 16.3 ± 0.1 mS·cm<sup>–1</sup>, pH was 9.14 ± 0.01, and water temperature was 15.5 ± 0.3 °C. These data support previous findings that <italic><tp:taxon-name><tp:taxon-name-part taxon-name-part-type="genus" reg="Surirella">S.</tp:taxon-name-part> <tp:taxon-name-part taxon-name-part-type="species" reg="brightwellii">brightwellii</tp:taxon-name-part></tp:taxon-name></italic> is a brackish diatom species.</p></tp:treatment-sec><ref-list><ref id="B29"><mixed-citation xmlns:xlink="http://www.w3.org/1999/xlink" xlink:type="simple"><person-group><name name-style="western"><surname>Smith</surname><given-names>W</given-names></name></person-group> (<year>1853</year>) <source>A synopsis of the British <tp:taxon-name><tp:taxon-name-part taxon-name-part-type="family">Diatomaceae</tp:taxon-name-part></tp:taxon-name>; with remarks on their structure, function and distribution; and instructions for collecting and preserving specimens.</source><publisher-name>John van Voorst</publisher-name>, <publisher-loc>Paternoster Row, London</publisher-loc>, <size units="page">89 pp</size>. <ext-link xlink:href="10.5962/bhl.title.10706" ext-link-type="doi" xlink:type="simple">https://doi.org/10.5962/bhl.title.10706</ext-link></mixed-citation></ref><ref id="B6"><mixed-citation xmlns:xlink="http://www.w3.org/1999/xlink" xlink:type="simple"><person-group><name name-style="western"><surname>Krammer</surname><given-names>K</given-names></name><name name-style="western"><surname>Lange-Bertalot</surname><given-names>H</given-names></name></person-group> (<year>1987</year>) <article-title>Morphology and taxonomy of <italic><tp:taxon-name><tp:taxon-name-part taxon-name-part-type="genus">Surirella</tp:taxon-name-part> <tp:taxon-name-part taxon-name-part-type="species">ovalis</tp:taxon-name-part></tp:taxon-name></italic> and related taxa.</article-title><source>Diatom Research</source><volume>2</volume>(<issue>1</issue>): <fpage>77</fpage>–<lpage>95</lpage>. <ext-link xlink:href="10.1080/0269249X.1987.9704986" ext-link-type="doi" xlink:type="simple">https://doi.org/10.1080/0269249X.1987.9704986</ext-link></mixed-citation></ref><ref id="B4"><mixed-citation xmlns:xlink="http://www.w3.org/1999/xlink" xlink:type="simple"><person-group><name name-style="western"><surname>Hoover</surname><given-names>RB</given-names></name></person-group> (<year>1976</year>) <source>Types du synopsis of British diatomaceae. Inventory of the original typical collection of the Reverend William Smith (1808–1857).</source><publisher-name>Publikatie Koninklijke Maatschappij voor Dierkunde van Antwerpen</publisher-name>, <publisher-loc>Antwerp</publisher-loc>, <size units="page">106 pp</size>.</mixed-citation></ref></ref-list></tp:taxon-treatment>
