# Supplementary material for: ﻿Ultrastructure of three species of Surirella (Bacillariophyta) from Lake Qinghai, China, with descriptions of two new species
Source: PhytoKeys. 2025 Sep 26;263:175–94. doi: 10.3897/phytokeys.263.162632 (PMC12495426; doi:10.3897/phytokeys.263.162632)
Supplement: XML Treatment for Surirella ectorii [file phytokeys.263.162632-treatment2.xml]

<!DOCTYPE tp:taxon-treatment
  PUBLIC "-//TaxonX//DTD Taxonomic Treatment Publishing DTD v0 20100105//EN" "tax-treatment-NSO.dtd">
<tp:taxon-treatment xmlns:tp="http://www.plazi.org/taxpub"><tp:treatment-meta><kwd-group><label>Taxon classification</label><kwd>
              <named-content content-type="kingdom">Plantae</named-content>
            </kwd><kwd>
              <named-content content-type="order">Surirellales</named-content>
            </kwd><kwd>
              <named-content content-type="family">Surirellaceae</named-content>
            </kwd></kwd-group><mixed-citation publication-type="journal"><person-group><name><surname>Ma</surname><given-names>Ya-Lun</given-names></name><name><surname>Peng</surname><given-names>Qiao-Mu</given-names></name><name><surname>Rioual</surname><given-names>Patrick</given-names></name><name><surname>Liu</surname><given-names>Bing</given-names></name><name><surname>Long</surname><given-names>Ji-Yan</given-names></name><name><surname>Yang</surname><given-names>Bin</given-names></name></person-group><article-title>﻿Ultrastructure of three species of <italic><tp:taxon-name><tp:taxon-name-part taxon-name-part-type="genus" reg="Surirella">Surirella</tp:taxon-name-part></tp:taxon-name></italic> (<tp:taxon-name><tp:taxon-name-part taxon-name-part-type="phylum">Bacillariophyta</tp:taxon-name-part></tp:taxon-name>) from Lake Qinghai, China, with descriptions of two new species</article-title><source>PhytoKeys</source><day>26</day><month>09</month><year>2025</year><volume>263</volume><fpage>175</fpage><lpage>194</lpage><pub-id pub-id-type="doi">10.3897/phytokeys.263.162632</pub-id></mixed-citation></tp:treatment-meta><tp:nomenclature><label>﻿</label><tp:taxon-name><object-id xmlns:xlink="http://www.w3.org/1999/xlink" content-type="arpha" xlink:type="simple">8AFEF91A-8EC3-5508-B711-C7BA141FE7FA</object-id>
            <tp:taxon-name-part taxon-name-part-type="genus" reg="Surirella">Surirella</tp:taxon-name-part>
            <tp:taxon-name-part taxon-name-part-type="species" reg="ectorii">ectorii</tp:taxon-name-part>
          </tp:taxon-name><tp:taxon-authority>Bing Liu &amp; Rioual</tp:taxon-authority><tp:taxon-status xmlns:xlink="http://www.w3.org/1999/xlink" xlink:type="simple">sp. nov.</tp:taxon-status><xref ref-type="fig" rid="F4">Figs 4</xref><xref ref-type="fig" rid="F5">, 5</xref><xref ref-type="fig" rid="F6">, 6</xref></tp:nomenclature><tp:treatment-sec sec-type="Holotype" id="SECID0EC1AE"><title>Holotype.</title><p>Specimen circled on slide DIA2025001 (= Fig. <xref ref-type="fig" rid="F4">4B</xref>), deposited in the Herbarium of Jishou University (<named-content xmlns:xlink="http://www.w3.org/1999/xlink" content-type="dwc:institutional_code" xlink:title="Herbarium of Jishou University, Hunan, People’s Republic of China" xlink:href="http://grbio.org/institution/jishou-university" xlink:type="simple">JIU</named-content>), China. Registration: <ext-link xmlns:xlink="http://www.w3.org/1999/xlink" xlink:href="http://phycobank.org/105636" ext-link-type="uri" xlink:type="simple">http://phycobank.org/105636</ext-link>.</p></tp:treatment-sec><tp:treatment-sec sec-type="type locality" id="SECID0EV1AE"><title>Type locality.</title><p>China. Qinghai Province, Lake Qinghai, a sampling site near the lakeshore, <named-content xmlns:xlink="http://www.w3.org/1999/xlink" content-type="dwc:verbatimCoordinates" xlink:type="simple"><named-content content-type="geo-json" specific-use="{&#34;type&#34;:&#34;Point&#34;,&#34;coordinates&#34;:[99.710833,36.842778]}" id="NCID0E51AE" xlink:type="simple">36°50'34"N, 99°42'39"E</named-content></named-content>, 3210 m asl., collected by Bing Liu, July 19<sup>th</sup>, 2019.</p></tp:treatment-sec><tp:treatment-sec sec-type="description" id="SECID0EF2AE"><title>Description.</title><p><bold><italic><abbrev xmlns:xlink="http://www.w3.org/1999/xlink" xlink:title="light microscope" id="ABBRID0EO2AE" xlink:type="simple">LM</abbrev></italic></bold> (Fig. <xref ref-type="fig" rid="F4">4</xref>). Valve outlines nearly elliptical with almost isopolar headpole and footpole. Valve dimensions (n = 24): length range 44–69 μm, width range 34–45 μm at its widest region. Costa-stria bundles (<abbrev xmlns:xlink="http://www.w3.org/1999/xlink" xlink:title="Costa-stria bundles" id="ABBRID0EX2AE" xlink:type="simple">CSBs</abbrev>) distinct, alternating with over-fibula ribs (<abbrev xmlns:xlink="http://www.w3.org/1999/xlink" xlink:title="over-fibula ribs" id="ABBRID0E22AE" xlink:type="simple">OFRs</abbrev>) from pole to pole (labelled in Fig. <xref ref-type="fig" rid="F4">4E</xref>). <abbrev xmlns:xlink="http://www.w3.org/1999/xlink" xlink:title="Costa-stria bundles" id="ABBRID0ED3AE" xlink:type="simple">CSBs</abbrev> radiate throughout the valve surface. Fibulae visible, short (judged by <abbrev xmlns:xlink="http://www.w3.org/1999/xlink" xlink:title="over-fibula ribs" id="ABBRID0EH3AE" xlink:type="simple">OFRs</abbrev>, labelled in Fig. <xref ref-type="fig" rid="F4">4E</xref>), 4–6 in 10 μm. A marginal row of costae produced on the wall of raphe canal (e.g., Fig. <xref ref-type="fig" rid="F4">4B</xref>, arrows), 16–18 in 10 μm.</p><fig id="F4" position="float" orientation="portrait"><object-id xmlns:xlink="http://www.w3.org/1999/xlink" content-type="doi" xlink:type="simple">10.3897/phytokeys.263.162632.figure4</object-id><object-id xmlns:xlink="http://www.w3.org/1999/xlink" content-type="arpha" xlink:type="simple">7CC53035-CD36-560F-AC7A-4E4584AF89DC</object-id><label>Figure 4.</label><caption><p><italic><tp:taxon-name><tp:taxon-name-part taxon-name-part-type="genus" reg="Surirella">Surirella</tp:taxon-name-part> <tp:taxon-name-part taxon-name-part-type="species" reg="ectorii">ectorii</tp:taxon-name-part></tp:taxon-name></italic> sp. nov., <abbrev xmlns:xlink="http://www.w3.org/1999/xlink" xlink:title="light microscope" id="ABBRID0EG4AE" xlink:type="simple">LM</abbrev>, × 1000 A–E. Five valves showing a size diminution series; note the almost symmetric valve outlines relative to the apical axis, relatively planar valve surfaces, distinctive costa-stria bundles alternated with over-fibula ribs (<abbrev xmlns:xlink="http://www.w3.org/1999/xlink" xlink:title="costa-stria bundle" id="ABBRID0EK4AE" xlink:type="simple">CSB</abbrev> and OFR, labelled in E), and a marginal row of costae produced on the wall of raphe canal (B, indicated by six arrows); B. Illustration of holotype specimen. Scale bar: 10 μm.</p></caption><graphic xmlns:xlink="http://www.w3.org/1999/xlink" xlink:href="phytokeys-263-175_article-162632__-g004.jpg" position="float" orientation="portrait" xlink:type="simple" id="oo_1424834.jpg"><uri content-type="original_file" xlink:type="simple">https://binary.pensoft.net/fig/1424834</uri></graphic></fig><p><bold><italic><abbrev xmlns:xlink="http://www.w3.org/1999/xlink" xlink:title="scanning electron microscopy" id="ABBRID0EY4AE" xlink:type="simple">SEM</abbrev></italic></bold> (Figs <xref ref-type="fig" rid="F5">5</xref>, <xref ref-type="fig" rid="F6">6</xref>). Externally, raphe canal located directly on mantle (Fig. <xref ref-type="fig" rid="F5">5A–C</xref>), and wall of raphe canal bearing a marginal row of costae (Fig. <xref ref-type="fig" rid="F5">5C</xref>, arrows, Fig. <xref ref-type="fig" rid="F5">5F</xref>, double-headed arrow). Distal raphe endings straight, interrupted at both headpole and footpole (Fig. <xref ref-type="fig" rid="F5">5D, E</xref>). Surface costae mostly slightly raised, some reaching valve midline (Fig. <xref ref-type="fig" rid="F5">5C</xref>). Each <abbrev xmlns:xlink="http://www.w3.org/1999/xlink" xlink:title="costa-stria bundle" id="ABBRID0EZ5AE" xlink:type="simple">CSB</abbrev> often composed of ca. 2–5 costae and 3–6 striae (Fig. <xref ref-type="fig" rid="F5">5F</xref>). Outside openings of areolae slit-like (Fig. <xref ref-type="fig" rid="F5">5F</xref>). Striae multiseriate, composed of ca. 2–5 rows of areolae (Figs <xref ref-type="fig" rid="F5">5F</xref>, <xref ref-type="fig" rid="F6">6</xref>), 15–19 in 10 μm (measured at the valve margin from <abbrev xmlns:xlink="http://www.w3.org/1999/xlink" xlink:title="scanning electron microscopy" id="ABBRID0EN6AE" xlink:type="simple">SEM</abbrev> images, n = 3). Surface siliceous warts and reticulate thickenings produced on costae and between adjacent two costae, respectively (e.g., Fig. <xref ref-type="fig" rid="F5">5D–F</xref>). Internally, wall of raphe canal slightly growing into cell cavity, whereas portulae visible (Fig. <xref ref-type="fig" rid="F6">6A, B</xref>). Fibulae slim, short, sometimes doubled or tripled (Fig. <xref ref-type="fig" rid="F6">6F</xref>, arrows), spanning ca. 1/4 of valve width, not extending to valve midline except at two poles. Marginal trough-like depressions present around entire raphe canal (Fig. <xref ref-type="fig" rid="F6">6D</xref>, black dotted line). Raphe continuous at headpole (Fig. <xref ref-type="fig" rid="F6">6C</xref>, arrow) whereas interrupted at footpole (Fig. <xref ref-type="fig" rid="F6">6D</xref>, two arrows). 2–5 portulae produced between two adjacent fibulae (Fig. <xref ref-type="fig" rid="F6">6F</xref>, arrows). Inner openings of areolae rounded, not rimmed.</p><fig id="F5" position="float" orientation="portrait"><object-id xmlns:xlink="http://www.w3.org/1999/xlink" content-type="doi" xlink:type="simple">10.3897/phytokeys.263.162632.figure5</object-id><object-id xmlns:xlink="http://www.w3.org/1999/xlink" content-type="arpha" xlink:type="simple">52A8AD5C-4D36-52B0-B27E-3BB9005E458A</object-id><label>Figure 5.</label><caption><p><italic><tp:taxon-name><tp:taxon-name-part taxon-name-part-type="genus" reg="Surirella">Surirella</tp:taxon-name-part> <tp:taxon-name-part taxon-name-part-type="species" reg="ectorii">ectorii</tp:taxon-name-part></tp:taxon-name></italic> sp. nov., external view, <abbrev xmlns:xlink="http://www.w3.org/1999/xlink" xlink:title="scanning electron microscopy" id="ABBRID0EBBAG" xlink:type="simple">SEM</abbrev> A–C. Three valves; note the relatively planar valve surfaces, prominent siliceous warts throughout the valve surface, and a marginal row of costae produced on the wall of the canal raphe (C, arrows); D. Headpole detail from A; note the interrupted distal raphe endings (two arrows); E. Footpole detail from A; note the costae, siliceous warts, reticulate thickenings, and interrupted distal raphe endings (two arrows); F. Valve side detail showing the costa-stria bundles (<abbrev xmlns:xlink="http://www.w3.org/1999/xlink" xlink:title="costa-stria bundle" id="ABBRID0EFBAG" xlink:type="simple">CSB</abbrev>), over-fibula ribs (OFR), and a marginal row of costae produced on the wall of the raphe canal (double-headed arrow). Scale bar: 10 μm (A–C); 2 μm (D–F).</p></caption><graphic xmlns:xlink="http://www.w3.org/1999/xlink" xlink:href="phytokeys-263-175_article-162632__-g005.jpg" position="float" orientation="portrait" xlink:type="simple" id="oo_1424835.jpg"><uri content-type="original_file" xlink:type="simple">https://binary.pensoft.net/fig/1424835</uri></graphic></fig><fig id="F6" position="float" orientation="portrait"><object-id xmlns:xlink="http://www.w3.org/1999/xlink" content-type="doi" xlink:type="simple">10.3897/phytokeys.263.162632.figure6</object-id><object-id xmlns:xlink="http://www.w3.org/1999/xlink" content-type="arpha" xlink:type="simple">506C32DA-2AEF-524D-A006-6BDD1774BA85</object-id><label>Figure 6.</label><caption><p><italic><tp:taxon-name><tp:taxon-name-part taxon-name-part-type="genus" reg="Surirella">Surirella</tp:taxon-name-part> <tp:taxon-name-part taxon-name-part-type="species" reg="ectorii">ectorii</tp:taxon-name-part></tp:taxon-name></italic> sp. nov., internal view, <abbrev xmlns:xlink="http://www.w3.org/1999/xlink" xlink:title="scanning electron microscopy" id="ABBRID0EBCAG" xlink:type="simple">SEM</abbrev> A, B. Two valves; note the raphe canal wall grows more into the cell cavity (double-headed arrows) and the slim, short fibulae; C. Headpole detail; note the continuous distal raphe (arrow), multiseriate striae, and not rimmed inner openings of areolae; D. Footpole detail from A; note the interrupted distal raphe (two arrows) and marginal depressions (indicated by the black dotted line); E. Valve side view showing 2–5 portulae between two adjacent fibulae (arrows); F. Another side view showing the double and triple fibula. Scale bar: 10 μm (A, B), 2 μm (C–F).</p></caption><graphic xmlns:xlink="http://www.w3.org/1999/xlink" xlink:href="phytokeys-263-175_article-162632__-g006.jpg" position="float" orientation="portrait" xlink:type="simple" id="oo_1424836.jpg"><uri content-type="original_file" xlink:type="simple">https://binary.pensoft.net/fig/1424836</uri></graphic></fig></tp:treatment-sec><tp:treatment-sec sec-type="etymology" id="SECID0EKCAG"><title>Etymology.</title><p>Named after the late diatomist from Luxembourg, Luc Ector (1962–2022), for his dedication to diatom taxonomy and his help with our studies of diatoms in China.</p></tp:treatment-sec><tp:treatment-sec sec-type="Vernacular name" id="SECID0EPCAG"><title>Vernacular name.</title><p>The Chinese name is “埃氏双菱藻”.</p></tp:treatment-sec><tp:treatment-sec sec-type="ecology" id="SECID0EUCAG"><title>Ecology and distribution.</title><p><italic><tp:taxon-name><tp:taxon-name-part taxon-name-part-type="genus" reg="Surirella">Surirella</tp:taxon-name-part> <tp:taxon-name-part taxon-name-part-type="species" reg="ectorii">ectorii</tp:taxon-name-part></tp:taxon-name></italic> was commonly found on the sediment at the surface of the stones collected in Lake Qinghai but not in large abundance. In the samples it is found in association with <italic><tp:taxon-name><tp:taxon-name-part taxon-name-part-type="genus" reg="Surirella">S.</tp:taxon-name-part> <tp:taxon-name-part taxon-name-part-type="species" reg="brightwellii">brightwellii</tp:taxon-name-part></tp:taxon-name></italic>. So far, <italic><tp:taxon-name><tp:taxon-name-part taxon-name-part-type="genus" reg="Surirella">S.</tp:taxon-name-part> <tp:taxon-name-part taxon-name-part-type="species" reg="ectorii">ectorii</tp:taxon-name-part></tp:taxon-name></italic> has only been found in the type locality and may therefore be considered as a brackish diatom endemic to Lake Qinghai.</p></tp:treatment-sec></tp:taxon-treatment>
