# Supplementary material for: ﻿Ultrastructure of three species of Surirella (Bacillariophyta) from Lake Qinghai, China, with descriptions of two new species
Source: PhytoKeys. 2025 Sep 26;263:175–94. doi: 10.3897/phytokeys.263.162632 (PMC12495426; doi:10.3897/phytokeys.263.162632)
Supplement: XML Treatment for Surirella qinghainensis [file phytokeys.263.162632-treatment3.xml]

<!DOCTYPE tp:taxon-treatment
  PUBLIC "-//TaxonX//DTD Taxonomic Treatment Publishing DTD v0 20100105//EN" "tax-treatment-NSO.dtd">
<tp:taxon-treatment xmlns:tp="http://www.plazi.org/taxpub"><tp:treatment-meta><kwd-group><label>Taxon classification</label><kwd>
              <named-content content-type="kingdom">Plantae</named-content>
            </kwd><kwd>
              <named-content content-type="order">Surirellales</named-content>
            </kwd><kwd>
              <named-content content-type="family">Surirellaceae</named-content>
            </kwd></kwd-group><mixed-citation publication-type="journal"><person-group><name><surname>Ma</surname><given-names>Ya-Lun</given-names></name><name><surname>Peng</surname><given-names>Qiao-Mu</given-names></name><name><surname>Rioual</surname><given-names>Patrick</given-names></name><name><surname>Liu</surname><given-names>Bing</given-names></name><name><surname>Long</surname><given-names>Ji-Yan</given-names></name><name><surname>Yang</surname><given-names>Bin</given-names></name></person-group><article-title>﻿Ultrastructure of three species of <italic><tp:taxon-name><tp:taxon-name-part taxon-name-part-type="genus" reg="Surirella">Surirella</tp:taxon-name-part></tp:taxon-name></italic> (<tp:taxon-name><tp:taxon-name-part taxon-name-part-type="phylum">Bacillariophyta</tp:taxon-name-part></tp:taxon-name>) from Lake Qinghai, China, with descriptions of two new species</article-title><source>PhytoKeys</source><day>26</day><month>09</month><year>2025</year><volume>263</volume><fpage>175</fpage><lpage>194</lpage><pub-id pub-id-type="doi">10.3897/phytokeys.263.162632</pub-id></mixed-citation></tp:treatment-meta><tp:nomenclature><label>﻿</label><tp:taxon-name><object-id xmlns:xlink="http://www.w3.org/1999/xlink" content-type="arpha" xlink:type="simple">73E489B8-D4F9-5F6B-96B2-26FD71670FA7</object-id>
            <tp:taxon-name-part taxon-name-part-type="genus" reg="Surirella">Surirella</tp:taxon-name-part>
            <tp:taxon-name-part taxon-name-part-type="species" reg="qinghainensis">qinghainensis</tp:taxon-name-part>
          </tp:taxon-name><tp:taxon-authority>Bing Liu &amp; Rioual</tp:taxon-authority><tp:taxon-status xmlns:xlink="http://www.w3.org/1999/xlink" xlink:type="simple">sp. nov.</tp:taxon-status><xref ref-type="fig" rid="F7">Figs 7</xref><xref ref-type="fig" rid="F8">, 8</xref><xref ref-type="fig" rid="F9">, 9</xref><xref ref-type="fig" rid="F10">, 10</xref><xref ref-type="fig" rid="F11">, 11</xref></tp:nomenclature><tp:treatment-sec sec-type="Holotype" id="SECID0EVFAG"><title>Holotype.</title><p>Specimen circled on slide DIA2025002 (= Fig. <xref ref-type="fig" rid="F7">7B</xref>), deposited in the Herbarium of Jishou University (<named-content xmlns:xlink="http://www.w3.org/1999/xlink" content-type="dwc:institutional_code" xlink:title="Herbarium of Jishou University, Hunan, People’s Republic of China" xlink:href="http://grbio.org/institution/jishou-university" xlink:type="simple">JIU</named-content>), China. Registration: <ext-link xmlns:xlink="http://www.w3.org/1999/xlink" xlink:href="http://phycobank.org/105637" ext-link-type="uri" xlink:type="simple">http://phycobank.org/105637</ext-link>.</p></tp:treatment-sec><tp:treatment-sec sec-type="type locality" id="SECID0EIGAG"><title>Type locality.</title><p>China. Qinghai Province, Lake Qinghai, a sampling site near the lakeshore, <named-content xmlns:xlink="http://www.w3.org/1999/xlink" content-type="dwc:verbatimCoordinates" xlink:type="simple"><named-content content-type="geo-json" specific-use="{&#34;type&#34;:&#34;Point&#34;,&#34;coordinates&#34;:[99.710833,36.842778]}" id="NCID0ERGAG" xlink:type="simple">36°50'34"N, 99°42'39"E</named-content></named-content>, 3210 m asl., collected by Bing Liu, July 19<sup>th</sup>, 2019.</p></tp:treatment-sec><tp:treatment-sec sec-type="description" id="SECID0EYGAG"><title>Description.</title><p><bold><italic><abbrev xmlns:xlink="http://www.w3.org/1999/xlink" xlink:title="light microscope" id="ABBRID0EBHAG" xlink:type="simple">LM</abbrev></italic></bold> (Fig. <xref ref-type="fig" rid="F7">7</xref>). Valve outlines ovate with broadly rounded headpole and cuneate footpole. Valve dimensions (n = 34): length range 38–57 μm, width range 31–50 μm at its widest region. Costa-stria bundles (<abbrev xmlns:xlink="http://www.w3.org/1999/xlink" xlink:title="Costa-stria bundles" id="ABBRID0EKHAG" xlink:type="simple">CSBs</abbrev>) distinct, alternating with over-fibula ribs (<abbrev xmlns:xlink="http://www.w3.org/1999/xlink" xlink:title="over-fibula ribs" id="ABBRID0EOHAG" xlink:type="simple">OFRs</abbrev>) from pole to pole (labelled in Fig. <xref ref-type="fig" rid="F7">7E</xref>). <abbrev xmlns:xlink="http://www.w3.org/1999/xlink" xlink:title="Costa-stria bundles" id="ABBRID0EWHAG" xlink:type="simple">CSBs</abbrev> radiate throughout valve surface. Fibulae visible, short (judged by <abbrev xmlns:xlink="http://www.w3.org/1999/xlink" xlink:title="over-fibula ribs" id="ABBRID0E1HAG" xlink:type="simple">OFRs</abbrev>, labelled in Fig. <xref ref-type="fig" rid="F7">7E</xref>), 4–6 in 10 μm. A marginal row of costae produced on the wall of raphe canal (e.g., Fig. <xref ref-type="fig" rid="F7">7B</xref>, arrows), 16–18 in 10 μm.</p><fig id="F7" position="float" orientation="portrait"><object-id xmlns:xlink="http://www.w3.org/1999/xlink" content-type="doi" xlink:type="simple">10.3897/phytokeys.263.162632.figure7</object-id><object-id xmlns:xlink="http://www.w3.org/1999/xlink" content-type="arpha" xlink:type="simple">A23A94CC-00C5-531F-8F95-1508453EFCA1</object-id><label>Figure 7.</label><caption><p><italic><tp:taxon-name><tp:taxon-name-part taxon-name-part-type="genus" reg="Surirella">Surirella</tp:taxon-name-part> <tp:taxon-name-part taxon-name-part-type="species" reg="qinghainensis">qinghainensis</tp:taxon-name-part></tp:taxon-name></italic> sp. nov., <abbrev xmlns:xlink="http://www.w3.org/1999/xlink" xlink:title="light microscope" id="ABBRID0EZIAG" xlink:type="simple">LM</abbrev>, × 1000 A–E. Five valves showing a size diminution series; note the distinctive costa-stria bundles (<abbrev xmlns:xlink="http://www.w3.org/1999/xlink" xlink:title="costa-stria bundle" id="ABBRID0E4IAG" xlink:type="simple">CSB</abbrev>) alternated with over-fibula ribs (labelled in E) and a marginal row of costae produced on the wall of raphe canal (B, arrows); B. Illustration of holotype specimen. Scale bar: 10 μm.</p></caption><graphic xmlns:xlink="http://www.w3.org/1999/xlink" xlink:href="phytokeys-263-175_article-162632__-g007.jpg" position="float" orientation="portrait" xlink:type="simple" id="oo_1424837.jpg"><uri content-type="original_file" xlink:type="simple">https://binary.pensoft.net/fig/1424837</uri></graphic></fig><p><bold><italic><abbrev xmlns:xlink="http://www.w3.org/1999/xlink" xlink:title="scanning electron microscopy" id="ABBRID0ELJAG" xlink:type="simple">SEM</abbrev></italic></bold> (Figs <xref ref-type="fig" rid="F8">8</xref>–<xref ref-type="fig" rid="F11">11</xref>). Externally, raphe canal located directly on mantle (Fig. <xref ref-type="fig" rid="F8">8A, B</xref>), and wall of raphe canal bearing a marginal row of costae (Fig. <xref ref-type="fig" rid="F8">8B</xref>, arrows; Fig. <xref ref-type="fig" rid="F8">8E</xref>, double-headed arrows). Valve surface presents three differentiable areas (labelled A1, A2, and A3 in Fig. <xref ref-type="fig" rid="F8">8B</xref>). Distal raphe endings straight, interrupted at both headpole and footpole (Fig. <xref ref-type="fig" rid="F8">8C, D</xref>). Surface costae mostly slightly raised, not reaching valve midline except at two poles (Fig. <xref ref-type="fig" rid="F8">8A, B</xref>). Each <abbrev xmlns:xlink="http://www.w3.org/1999/xlink" xlink:title="costa-stria bundle" id="ABBRID0EQKAG" xlink:type="simple">CSB</abbrev> often composed of ca. 2–4 costae and 3–5 striae (Fig. <xref ref-type="fig" rid="F8">8F</xref>). Outside openings of areolae slit-like (Fig. <xref ref-type="fig" rid="F8">8D</xref>). Striae multiseriate (sometimes becoming uniseriate at valve middle, Fig. <xref ref-type="fig" rid="F9">9A, D</xref>), composed of ca. 2–5 rows of areolae (Figs <xref ref-type="fig" rid="F8">8D</xref>, <xref ref-type="fig" rid="F9">9</xref>, <xref ref-type="fig" rid="F10">10</xref>), 16–20 in 10 μm (measured at the valve margin from <abbrev xmlns:xlink="http://www.w3.org/1999/xlink" xlink:title="scanning electron microscopy" id="ABBRID0EMLAG" xlink:type="simple">SEM</abbrev> images, n = 3). Surface siliceous warts and reticulate thickenings produced on costae and between adjacent two costae, respectively (Fig. <xref ref-type="fig" rid="F8">8 A-F</xref>). Each mantle sinking corresponding to each over-fibula rib (Fig. <xref ref-type="fig" rid="F9">9C</xref>, arrows). Internally, wall of raphe canal not growing conspicuously into cell cavity, leaving portulae visible (Fig. <xref ref-type="fig" rid="F10">10</xref>). Fibulae slim, much shorter, spanning ca. 1/8 of valve width, far away from valve midline except at two poles. Marginal trough-like depressions present around entire raphe canal (Fig. <xref ref-type="fig" rid="F10">10</xref>). Raphe continuous at headpole (Fig. <xref ref-type="fig" rid="F10">10C</xref>, arrow) whereas interrupted at footpole (Fig. <xref ref-type="fig" rid="F10">10B</xref>, two arrows). 2–4 portulae produced between two adjacent fibulae (Fig. <xref ref-type="fig" rid="F10">10E, F</xref>, arrows). Inner openings of areolae rounded, rimmed (Fig. <xref ref-type="fig" rid="F10">10B–F</xref>).</p><fig id="F8" position="float" orientation="portrait"><object-id xmlns:xlink="http://www.w3.org/1999/xlink" content-type="doi" xlink:type="simple">10.3897/phytokeys.263.162632.figure8</object-id><object-id xmlns:xlink="http://www.w3.org/1999/xlink" content-type="arpha" xlink:type="simple">2C8ABC36-268C-56E0-B6D3-BA96A1E1B1B3</object-id><label>Figure 8.</label><caption><p><italic><tp:taxon-name><tp:taxon-name-part taxon-name-part-type="genus" reg="Surirella">Surirella</tp:taxon-name-part> <tp:taxon-name-part taxon-name-part-type="species" reg="qinghainensis">qinghainensis</tp:taxon-name-part></tp:taxon-name></italic> sp. nov., external view, <abbrev xmlns:xlink="http://www.w3.org/1999/xlink" xlink:title="scanning electron microscopy" id="ABBRID0EDNAG" xlink:type="simple">SEM</abbrev> A, B. Two complete valves; note the prominent siliceous warts scattered throughout the valve surface that is differentiated into three distinct areas (labelled A1, A2, and A3 in B) and a marginal row of costae produced on the wall of the raphe canal (five arrows); C. Headpole detail from B; note the interrupted distal raphe endings (two white arrows); D. Footpole detail from B; note the costae, siliceous warts, reticulate thickenings, and interrupted distal raphe endings (two black arrows); E. Valve side detail showing a marginal row of costae (two double-headed arrows); F. Valve side detail showing the costa-stria bundles (<abbrev xmlns:xlink="http://www.w3.org/1999/xlink" xlink:title="costa-stria bundle" id="ABBRID0EHNAG" xlink:type="simple">CSB</abbrev>) and over-fibula ribs (OFR). Scale bar: 10 μm (A, B); 2 μm (C–F).</p></caption><graphic xmlns:xlink="http://www.w3.org/1999/xlink" xlink:href="phytokeys-263-175_article-162632__-g008.jpg" position="float" orientation="portrait" xlink:type="simple" id="oo_1424838.jpg"><uri content-type="original_file" xlink:type="simple">https://binary.pensoft.net/fig/1424838</uri></graphic></fig><fig id="F9" position="float" orientation="portrait"><object-id xmlns:xlink="http://www.w3.org/1999/xlink" content-type="doi" xlink:type="simple">10.3897/phytokeys.263.162632.figure9</object-id><object-id xmlns:xlink="http://www.w3.org/1999/xlink" content-type="arpha" xlink:type="simple">D506F822-C0B5-5676-AFF9-0F163B6DF6DE</object-id><label>Figure 9.</label><caption><p><italic><tp:taxon-name><tp:taxon-name-part taxon-name-part-type="genus" reg="Surirella">Surirella</tp:taxon-name-part> <tp:taxon-name-part taxon-name-part-type="species" reg="qinghainensis">qinghainensis</tp:taxon-name-part></tp:taxon-name></italic> sp. nov., external view, <abbrev xmlns:xlink="http://www.w3.org/1999/xlink" xlink:title="scanning electron microscopy" id="ABBRID0EDOAG" xlink:type="simple">SEM</abbrev> A. A broken valve; B. Valve side detail showing the multiseriate striae and its outer openings; C. Mantle view from A; note each mantle sinking corresponding to each over-fibula rib (arrows); D. A broken part from A showing the strongly silicified valve and uniseriate striae near the valve midline. Scale bar: 10 μm (A); 2 μm (B–D).</p></caption><graphic xmlns:xlink="http://www.w3.org/1999/xlink" xlink:href="phytokeys-263-175_article-162632__-g009.jpg" position="float" orientation="portrait" xlink:type="simple" id="oo_1424839.jpg"><uri content-type="original_file" xlink:type="simple">https://binary.pensoft.net/fig/1424839</uri></graphic></fig><fig id="F10" position="float" orientation="portrait"><object-id xmlns:xlink="http://www.w3.org/1999/xlink" content-type="doi" xlink:type="simple">10.3897/phytokeys.263.162632.figure10</object-id><object-id xmlns:xlink="http://www.w3.org/1999/xlink" content-type="arpha" xlink:type="simple">5A8D6CD5-6A65-5C9C-96CB-90D08A76DE99</object-id><label>Figure 10.</label><caption><p><italic><tp:taxon-name><tp:taxon-name-part taxon-name-part-type="genus" reg="Surirella">Surirella</tp:taxon-name-part> <tp:taxon-name-part taxon-name-part-type="species" reg="qinghainensis">qinghainensis</tp:taxon-name-part></tp:taxon-name></italic> sp. nov., internal view, <abbrev xmlns:xlink="http://www.w3.org/1999/xlink" xlink:title="scanning electron microscopy" id="ABBRID0E6OAG" xlink:type="simple">SEM</abbrev> A. A complete valve; note the short fibulae; B. Footpole from A; note the multiseriate striae, the rimmed inner openings of areolae, and the interrupted distal raphe (two arrows); C. Headpole from A; note the continuous distal raphe (arrow); D. Valve side view showing the distribution of striae from valve margin to center; E, F. Other valve side views showing the marginal depressions and 2–4 portulae between two adjacent fibulae (arrows). Scale bar: 10 μm. (A); 2 μm (B–F).</p></caption><graphic xmlns:xlink="http://www.w3.org/1999/xlink" xlink:href="phytokeys-263-175_article-162632__-g010.jpg" position="float" orientation="portrait" xlink:type="simple" id="oo_1424840.jpg"><uri content-type="original_file" xlink:type="simple">https://binary.pensoft.net/fig/1424840</uri></graphic></fig></tp:treatment-sec><tp:treatment-sec sec-type="etymology" id="SECID0EIPAG"><title>Etymology.</title><p>Named after Lake Qinghai, where this species was found.</p></tp:treatment-sec><tp:treatment-sec sec-type="Vernacular name" id="SECID0ENPAG"><title>Vernacular name.</title><p>The Chinese name is “青海湖双菱藻”.</p></tp:treatment-sec><tp:treatment-sec sec-type="ecology" id="SECID0ESPAG"><title>Ecology and distribution.</title><p><italic><tp:taxon-name><tp:taxon-name-part taxon-name-part-type="genus" reg="Surirella">Surirella</tp:taxon-name-part> <tp:taxon-name-part taxon-name-part-type="species" reg="qinghainensis">qinghainensis</tp:taxon-name-part></tp:taxon-name></italic> was commonly found in the surface sediment on the surface of the stones collected in Lake Qinghai with <italic><tp:taxon-name><tp:taxon-name-part taxon-name-part-type="genus" reg="Surirella">S.</tp:taxon-name-part> <tp:taxon-name-part taxon-name-part-type="species" reg="brightwellii">brightwellii</tp:taxon-name-part></tp:taxon-name></italic> and <italic><tp:taxon-name><tp:taxon-name-part taxon-name-part-type="genus" reg="Surirella">S.</tp:taxon-name-part> <tp:taxon-name-part taxon-name-part-type="species" reg="ectorii">ectorii.</tp:taxon-name-part></tp:taxon-name></italic> It is more frequent than <italic><tp:taxon-name><tp:taxon-name-part taxon-name-part-type="genus" reg="Surirella">S.</tp:taxon-name-part> <tp:taxon-name-part taxon-name-part-type="species" reg="ectorii">ectorii</tp:taxon-name-part></tp:taxon-name></italic> but less than <italic><tp:taxon-name><tp:taxon-name-part taxon-name-part-type="genus" reg="Surirella">S.</tp:taxon-name-part> <tp:taxon-name-part taxon-name-part-type="species" reg="brightwellii">brightwellii</tp:taxon-name-part></tp:taxon-name></italic>. So far, <italic><tp:taxon-name><tp:taxon-name-part taxon-name-part-type="genus" reg="Surirella">S.</tp:taxon-name-part> <tp:taxon-name-part taxon-name-part-type="species" reg="qinghainensis">qinghainensis</tp:taxon-name-part></tp:taxon-name></italic> has only been found in the type locality and can be considered a brackish diatom species endemic to Lake Qinghai.</p><fig id="F11" position="float" orientation="portrait"><object-id xmlns:xlink="http://www.w3.org/1999/xlink" content-type="doi" xlink:type="simple">10.3897/phytokeys.263.162632.figure11</object-id><object-id xmlns:xlink="http://www.w3.org/1999/xlink" content-type="arpha" xlink:type="simple">0CA1AC67-6BBD-576A-A928-84B16196C808</object-id><label>Figure 11.</label><caption><p><italic><tp:taxon-name><tp:taxon-name-part taxon-name-part-type="genus" reg="Surirella">Surirella</tp:taxon-name-part> <tp:taxon-name-part taxon-name-part-type="species" reg="qinghainensis">qinghainensis</tp:taxon-name-part></tp:taxon-name></italic> sp. nov., girdle band, <abbrev xmlns:xlink="http://www.w3.org/1999/xlink" xlink:title="scanning electron microscopy" id="ABBRID0ENSAG" xlink:type="simple">SEM</abbrev> A. A girdle band, note its open nature; B. Detail from A showing details of the pars exterior and interior, the suture, and pervalvar striae. Scale bar: 10 μm (A); 1 μm (B).</p></caption><graphic xmlns:xlink="http://www.w3.org/1999/xlink" xlink:href="phytokeys-263-175_article-162632__-g011.jpg" position="float" orientation="portrait" xlink:type="simple" id="oo_1424841.jpg"><uri content-type="original_file" xlink:type="simple">https://binary.pensoft.net/fig/1424841</uri></graphic></fig></tp:treatment-sec></tp:taxon-treatment>
